# Supplementary material for: Closing the Stable Door on Strangles: Serological Responses of Vaccinated Horses on a Farm Following the Arrival of a New Horse
Source: Animals (Basel). 2025 Dec 13;15(24):3584. doi: 10.3390/ani15243584 (PMC12729937; doi:10.3390/ani15243584)
Supplement: Supplementary file 1 [file animals-15-03584-s001.zip]

Archive with 1 entries (1 files):
- animals-3999213-supplementary.pdf
